# Supplementary material for: Chronically implantable μLED arrays for optogenetic cortical surface stimulation in mice
Source: Nat Commun. 2026 Jan 14;17:878. doi: 10.1038/s41467-025-68191-5 (PMC12827276; doi:10.1038/s41467-025-68191-5)
Supplement: Supplementary file 4 — Supplementary Data 1 [file 41467_2025_68191_MOESM4_ESM.xlsx]

## Sheet: Sheet1
	Session	Session time (hours)	No. trials	Accum. trials	Go pattern	No-go pattern	μLED irradiance (mW mm-2)
Mouse 1	1	01:22:00	358	358	P1N10 P2N9 P3N8	P10N3 P9N4 P8N5	10
	2	01:06:00	244	602	P1N10 P2N9 P3N8	P10N3 P9N4 P8N5	10
	3	01:18:00	335	937	P1N10 P2N9 P3N8	P10N3 P9N4 P8N5	10
	4	01:28:00	348	1285	P1N10 P2N9 P3N8	P10N3 P9N4 P8N5	10
	5	~1:00	297	1582	P1N10 P2N9 P3N8	P10N3 P9N4 P8N5	10
	6	01:42:00	397	1979	P1N10 P2N9 P3N8	P10N3 P9N4 P8N5	10
	7	01:14:00	306	2285	P1N10 P2N9 P3N8	P10N3 P9N4 P8N5	10
	8	01:19:00	277	2562	P1N10 P2N9 P3N8	P10N3 P9N4 P8N5	9
	9	01:33:00	339	2901	P1N10 P2N9 P3N8	P10N3 P9N4 P8N5	8
	10	01:00:00	327	3228	P1N10 P2N9 P3N8	P10N3 P9N4 P8N5	7
	11	01:01:00	277	3505	P1N10 P2N9 P3N8	P10N3 P9N4 P8N5	6
	12	~1:00	214	3719	P1N10 P2N9 P3N8	P10N3 P9N4 P8N5	6
	13	01:01:00	311	4030	P1N10 P2N9 P3N8	P10N3 P9N4 P8N5	5
	14	01:11:00	372	4402	P1N10 P2N9 P3N8	P10N3 P9N4 P8N5	5
	15	00:31:00	177	4579	P1N10 P2N9 P3N8	P10N3 P9N4 P8N5	4
	16	00:18:00	272	4851	P1N10 P2N9 P3N8	P10N3 P9N4 P8N5	3
	17	00:56:00	254	5105	P1N10 P2N9 P3N8	P10N3 P9N4 P8N5	2
	18	~1:00	307	5412	P1N10 P2N9 P3N8	P10N3 P9N4 P8N5	1
Mouse 2	1	00:55:00	249	249	P1N1 P2N2 P3N3	P10N10 P9N9 P8N8	10
	2	01:38:00	203	452	P1N1 P2N2 P3N3	P10N10 P9N9 P8N8	10
	3	02:03:00	245	697	P1N1 P2N2 P3N3	P10N10 P9N9 P8N8	10
	4	01:46:00	398	1095	P1N1 P2N2 P3N3	P10N10 P9N9 P8N8	10
	5	01:40:00	245	1340	P1N1 P2N2 P3N3	P10N10 P9N9 P8N8	10
	6	01:39:00	127	1467	P1N1 P2N2 P3N3	P10N10 P9N9 P8N8	10
	7	01:17:00	295	1762	P1N1 P2N2 P3N3	P10N10 P9N9 P8N8	10
	8	01:10:00	215	1977	P1N1 P2N2 P3N3	P10N10 P9N9 P8N8	10
	9	00:53:00	255	2232	P1N1 P2N2 P3N3	P10N10 P9N9 P8N8	10
	10	03:30:00	167	2399	P1N1 P2N2 P3N3	P10N10 P9N9 P8N8	10
	11	01:52:00	252	2651	P1N1 P2N2 P3N3	P10N10 P9N9 P8N8	9
	12	~1:00	148	2799	P1N1 P2N2 P3N3	P10N10 P9N9 P8N8	9
	13	~1:00	411	3210	P1N1 P2N2 P3N3	P10N10 P9N9 P8N8	9
	14	01:20:00	352	3562	P1N1 P2N2 P3N3	P10N10 P9N9 P8N8	9
	15	01:11:00	276	3838	P1N1 P2N2 P3N3	P10N10 P9N9 P8N8	8
	16	01:08:00	265	4103	P1N1 P2N2 P3N3	P10N10 P9N9 P8N8	4
	17	~1:00	298	4401	P1N1 P2N2 P3N3	P10N10 P9N9 P8N8	4
	18	01:04:00	326	4727	P1N1 P2N2 P3N3	P10N10 P9N9 P8N8	4
	19	01:11:00	335	5062	P1N1 P2N2 P3N3	P10N10 P9N9 P8N8	4
	20	01:15:00	225	5287	P1N1 P2N2 P3N3	P10N10 P9N9 P8N8	4
	21	00:49:00	184	5471	P1N1 P2N2 P3N3	P10N10 P9N9 P8N8	2
	22	00:46:00	306	5777	P1N1 P2N2 P3N3	P10N10 P9N9 P8N8	2
	23	01:07:00	277	6054	P1N1 P2N2 P3N3	P10N10 P9N9 P8N8	2
	24	00:58:00	316	6370	P1N1 P2N2 P3N3	P10N10 P9N9 P8N8	2
	25	01:05:00	264	6634	P1N1 P2N2 P3N3	P10N10 P9N9 P8N8	2
	26	01:02:00	281	6915	P1N1 P2N2 P3N3	P10N10 P9N9 P8N8	3
	27	01:23:00	291	7206	P1N1 P2N2 P3N3	P10N10 P9N9 P8N8	3
	28	01:17:00	332	7538	P1N1 P2N2 P3N3	P10N10 P9N9 P8N8	3
	29	01:20:00	413	7951	P1N1 P2N2 P3N3	P10N10 P9N9 P8N8	3
	30	01:44:00	219	8170	P1N1 P2N2 P3N3	P10N10 P9N9 P8N8	4
	31	01:31:00	279	8449	P1N1 P2N2 P3N3	P10N10 P9N9 P8N8	4
	32	01:27:00	306	8755	P1N1 P2N2 P3N3	P10N10 P9N9 P8N8	4
Mouse 3	1	01:07:00	224	224	P1N1 P2N2 P3N3	P10N10 P9N9 P8N8	10
	2	00:47:00	170	394	P1N1 P2N2 P3N3	P10N10 P9N9 P8N8	10
	3	01:25:00	231	625	P1N1 P2N2 P3N3	P10N10 P9N9 P8N8	10
	4	01:18:00	268	893	P1N1 P2N2 P3N3	P10N10 P9N9 P8N8	10
	5	00:34:00	145	1038	P1N1 P2N2 P3N3	P10N10 P9N9 P8N8	10
	6	01:24:00	273	1311	P1N1 P2N2 P3N3	P10N10 P9N9 P8N8	10
	7	01:15:00	269	1580	P1N1 P2N2 P3N3	P10N10 P9N9 P8N8	10
	8	01:23:00	278	1858	P1N1 P2N2 P3N3	P10N10 P9N9 P8N8	10
	9	00:58:00	260	2118	P1N1 P2N2 P3N3	P10N10 P9N9 P8N8	10
	10	01:07:00	312	2430	P1N1 P2N2 P3N3	P10N10 P9N9 P8N8	10
	11	00:45:00	225	2655	P1N1 P2N2 P3N3	P10N10 P9N9 P8N8	5
	12	00:47:00	254	2909	P1N1 P2N2 P3N3	P10N10 P9N9 P8N8	5
	13	00:52:00	280	3189	P1N1 P2N2 P3N3	P10N10 P9N9 P8N8	2
	14	01:40:00	439	3628	P1N1 P2N2 P3N3	P10N10 P9N9 P8N8	1
	15	01:00:00	347	3975	P1N1 P2N2 P3N3	P10N10 P9N9 P8N8	1
Mouse 4	1	00:46:00	182	182	P1N1 P2N2 P3N3	P10N10 P9N9 P8N8	10
	2	01:14:00	281	463	P1N1 P2N2 P3N3	P10N10 P9N9 P8N8	10
	3	01:00:00	269	732	P1N1 P2N2 P3N3	P10N10 P9N9 P8N8	10
	4	00:52:00	243	975	P1N1 P2N2 P3N3	P10N10 P9N9 P8N8	10
	5	01:02:00	326	1301	P1N1 P2N2 P3N3	P10N10 P9N9 P8N8	10
	6	00:48:00	256	1557	P1N1 P2N2 P3N3	P10N10 P9N9 P8N8	10
	7	01:06:00	366	1923	P1N1 P2N2 P3N3	P10N10 P9N9 P8N8	10
	8	01:15:00	234	2157	P1N1 P2N2 P3N3	P10N10 P9N9 P8N8	5
	9	00:58:00	300	2457	P1N1 P2N2 P3N3	P10N10 P9N9 P8N8	1
	10	01:20:00	372	2829	P1N1 P2N2 P3N3	P10N10 P9N9 P8N8	1
	11	00:56:00	246	3075	P1N1 P2N2 P3N3	P10N10 P9N9 P8N8	1
	12	01:12:00	328	3403	P1N1 P2N2 P3N3	P10N10 P9N9 P8N8	2
	13	01:25:00	402	3805	P1N1 P2N2 P3N3	P10N10 P9N9 P8N8	2
	14	00:55:00	283	4088	P1N1 P2N2 P3N3	P10N10 P9N9 P8N8	2
	15	01:13:00	351	4439	P1N1 P2N2 P3N3	P10N10 P9N9 P8N8	1
